# Supplementary material for: Identification of Novel Quantitative Trait Loci for Culm Thickness of Rice Derived from Strong-Culm Landrace in Japan, Omachi
Source: Rice (N Y). 2023 Jan 27;16:4. doi: 10.1186/s12284-023-00621-8 (PMC9883377; doi:10.1186/s12284-023-00621-8)
Supplement: Supplementary file 2 — Additional file 2. Table S1. Comparison of the traits between Koshihikari and Omachi. Table S2. Summary of trait values in Koshihikari × Omachi RILs. Table S3. The estimation of effects of QTLs using a model constructed by the genotypes of four QTLs for culm diameter. Table S4. Information on markers used for genotyping RIL33 × Koshihikari F2. Table S5. Average of the trait values in each group of RILs classified according to combination of alleles at qCD3, qCD7-1 and qCD7-2. Table S6. The number of variants classified 'HIGH' or 'MODERATE' by the SNPEff. Table S7. Detailed information of genes which include mutations classified ‘HIGH’ by the SNPEff software. Table S8. Collection date of samples used for RNA-seq and number of DEGs detected for each sample. Table S9. Detail information about DEGs detected in qCD7-2. Table S10. Information of markers used in QTL analysis. [file 12284_2023_621_MOESM2_ESM.xlsx]

## Sheet: Table S1
Supplementary Table 1. Comparison of the traits between Koshihikari and Omachi.
Traits	Units	Inter- node	2020				2021
			Koshihikari	Omachi	t-test		Koshihikari	Omachi	t-test
Days to heading	(days)		106±0.0	129±0.0	-†		102±0.0	139.2±1.2	-†
Culm length	(cm)		98.0±2.3	115.6±2.6	***		92.7±2.2	116.6±1.9	***
Panicle length	(cm)		21.5±0.5	27.4±1.0	***		20.7±0.6	23.5±0.6	***
Awn length	(cm)		0.12±0.05	3.14±0.14	***		1.24±0.68	3.40±0.21	***
Flag leaf length	(cm)		34.6±3.9	46.3±5.6	*		32.2±2.3	45.8±3.6	***
Number of panicles	(per plant)		13.7±0.8	10.2±0.8	**		17.8±1.8	12.5±1.3	***
Bending moment at breaking	(gf cm)	V	1331±161	1822±252	*		1245±130	1460±117	*
		IV	912±149	1334±162	*		852±62	953±99	n.s.
Culm diameter	(mm)	V	5.35±0.36	6.33±0.33	*		5.05±0.19	5.90±0.10	***
		IV	4.68±0.28	5.64±0.25	*		4.48±0.14	4.96±0.08	***
Bending stress	(gf mm-2)	V	1173±172	1083±59	n.s.		1317±157	1056±87	**
		IV	1293±115	1132±52	n.s.		1371±100	1108±96	***
Internode length	(cm)	V	6.6±1.0	8.7±1.3	n.s.		6.6±0.5	9.7±0.4	***
		IV	10.6±0.9	11.5±1.4	n.s.		11.6±0.6	14.4±0.8	***
Number of primary branches	(per panicle)		12.8±0.2	13.1±0.8	n.s.		12.4±0.3	15.7±0.3	***
Number of Secondary branches	(per panicle)		25.9±2.8	31.3±1.2	*		25.7±2.8	30.3±4.0	*
Number spikelets	(per panicle)		151.6±10.9	177.9±2.9	*		150.6±9.1	173.7±11.1	**
Thousand grain weight	(g)		20.8±0.2	26.0±0.1	***		21.3±0.2	24.4±0.3	***
Grain length	(mm)		5.6±0.1	5.8±0.0	**		5.6±0.1	5.7±0.1	n.s.
Grain width	(mm)		3.0±0.1	3.3±0.1	**		3.0±0.1	3.3±0.0	**
White core rate	(%)		9.9±1.9	8.8±4.0	n.s.		6.9±0.8	7.3±0.6	n.s.
† T-test assuming equal variances between two varieties could not performed because there were no variance among the replecations

## Sheet: Table S2
Supplementary Table 2. Summary of trait values in Koshihikari × Omachi RILs.
			2020					2021
Traits	Units	Inter- node	Min	Average	Max	Lines†		Min	Average	Max	Lines†
Days to heading	(days)		96	116.927	141	96		92	119.062	156	96
Culm length	(cm)		91.7875	108.108	127.412	96		83.5375	106.387	126.4	96
Panicle length	(cm)		20.4875	23.5274	27.9875	96		19.5	22.6797	25.8125	96
Awn length	(cm)		0	1.69167	4.275	96		0	3.08969	5.9125	96
Flag leaf length	(cm)		27.475	40.0134	53.0875	96		27.3	40.9299	57.725	96
Number of panicles	(per plant)		8.875	11.6194	14.5	96		10.25	13.8438	18	96
Bending moment at breaking	(gf cm)	V	1006.37	1536.86	1985.77	81		987.879	1517.57	2512.79	70
		IV	632.369	1078.59	1557.91	96		591.3	978.196	1472.97	96
Culm diameter	(mm)	V	4.81875	5.82054	7.1025	96		4.435	5.56151	6.65857	91
		IV	4.365	5.07914	6.185	96		3.835	4.88052	5.9	96
Bending stress	(gf mm-2)	V	718.733	1186.52	1642.45	81		743.165	1333.28	1966.93	70
		IV	723.415	1233.52	1857.14	96		782.922	1209.67	1837.62	96
Internode length	(cm)	V	1.3875	7.34857	11.575	96		0.6375	6.53292	12.7875	96
		IV	8.1	11.7958	16.25	96		6.5	12.0255	16.725	96
Number of primary branches	(per panicle)		10.6667	13.066	15	96		9.33333	12.8993	18	96
Number of Secondary branches	(per panicle)		17.3333	28.6667	41.3333	96		9.33333	26.8264	40.6667	96
Number spikelets	(per panicle)		116	163.34	212.667	96		84	157.194	214	96
Thousand grain weight	(g)		19.625	22.9476	26.7521	96		18.6441	22.0913	25.5677	96
Grain length	(mm)		5.4	5.75625	6.1	96		5	5.61771	6.1	96
Grain width	(mm)		2.9	3.10729	3.3	96		2.9	3.10104	3.3	96
† Number of lines whose phenotype data was available in each trait.

## Sheet: Table S3
Supplementary Table 3 The estimation of effects of QTLs using a model constructed by the genotypes of four QTLs for culm diameter
Trait	Year	Chr.	QTL name	LOD	Nearest marker	Physical position(Mbp)	PVE(%)	Additive effect			Total PVE(%)
CD4	2020	1	qCD1	2.94	aa01010103	29.96	8.2	-0.10	±	0.03	38.21
		3	qCD3	1.5	aa03002346	24.26	4.1	0.07	±	0.03
		7	qCD7-1	2.46	AMP0049816	4.61	5.2	0.08	±	0.03
		7	qCD7-2	3.67	aa07006550	24.70	16.6	0.15	±	0.03
	2021	1	qCD1	3.08	AMP0077295	40.64	9.0	-0.11	±	0.03	45.53
		3	qCD3	1.88	aa03002290	22.45	4.1	0.08	±	0.03
		7	qCD7-1	3.43	aa07000566	2.07	10.4	0.12	±	0.03
		7	qCD7-2	1.91	aa07006550	24.70	10.9	0.12	±	0.03
CD5	2020	1	qCD1	2.48	aa01010103	29.96	6.0	-0.11	±	0.04	40.3
		3	qCD3	2.62	aa03002346	24.26	7.2	0.12	±	0.04
		7	qCD7-1	2.54	AMP0049816	4.61	4.7	0.10	±	0.04
		7	qCD7-2	3.96	AMP0061386	24.57	18.5	0.19	±	0.04
	2021	1	qCD1	1.14	AMP0072595	34.08	3.4	-0.07	±	0.03	48.86
		3	qCD3	4.94	aa03002290	22.45	15.9	0.17	±	0.04
		7	qCD7-1	1.22	aa07001130	4.24	3.9	0.08	±	0.04
		7	qCD7-2	3.62	AMP0061386	24.57	15.0	0.16	±	0.03

## Sheet: Table S4
	Supplementary Table 4. Information on markers used for genotyping RIL33 × Koshihikari F2
	Marker name	Primer_F	Primer_R	Classification	Chr.	Position(bp)
	KO_7_4000	TGTGGCAGTAATAATGCAGACCG	AGAGGGGTTGGGTAAAGGGG	InDel	7	19551954
	KO_7_4900	CACACTACCCCAGCCATGTC	TGCCCCTAGACCCACATGAC	CAPS(DdeI)	7	23630472
	KO_7_4920	TGACACGTGCTAGCTCATCTC	TGCTCGACAAATGTGCATGAATG	InDel	7	23900918
	KO_7_4930	ACACCATGTTATAACGAAGTAGCC	AGTTCGGATGGGTAATTCGTAC	CAPS(AfaI)	7	24059246
	KO_7_4935	CCACCACCACCAAAGCTCTC	AATCTCGTCGACTGCTGCTG	InDel	7	24298375
	KO_7_5010	GTGAGCATGAAGAACGCGTG	GGGGACGTGATGGTGTTGTC	InDel	7	24529273
	KO_7_5020	AGGTTGCTAAAGACCCATCAGG	AATCAGCGCCATCACGGTAC	CAPS(DdeI)	7	24775370
	KO_7_5050	GGTGAAGGAGTTGGTCGGAG	GGAGATCTGCAGAGGTTGGC	CAPS(AfaI)	7	25481382
	KO_7_5070	CCGTTAAACTGTAGTGTAGGGTG	TCCACTTGCACGGCGAAAG	InDel	7	26739526
	KO_7_6000	GCAATGTGCGTGCCTTTATAG	CAGCCGCCCAATGAAAATGC	InDel	7	29207634

## Sheet: Table S5
Supplementaly table 5. Average of the trait values in each group of RILs classified according to combination of alleles at qCD3, qCD7-1 and qCD7-2.
			2020
Traits	Units	Inter- node	RILs with qCD7-2KO, qCD3KO, qCD7-1KO					RILs with qCD7-2KO, qCD3KO, qCD7-1OM						RILs with qCD7-2KO, qCD3OM, qCD7-1KO						RILs with qCD7-2OM, qCD3KO, qCD7-1KO						RILs with qCD7-2KO, qCD3OM, qCD7-1OM						RILs with qCD7-2OM, qCD3KO, qCD7-1OM						RILs with qCD7-2OM, qCD3OM, qCD7-1KO						RILs with qCD7-2OM, qCD3OM, qCD7-1OM
			Average	SD	Lines	Test		Average	SD	Lines	Test	Increase		Average	SD	Lines	Test	Increase		Average	SD	Lines	Test	Increase		Average	SD	Lines	Test	Increase		Average	SD	Lines	Test	Increase		Average	SD	Lines	Test	Increase		Average	SD	Lines	Test	Increase
Days to heading	(days)		113.833	11.183	12	a		107	8.5049	7	a	-0.0600293		113.636	11.7667	11	a	-0.00173033		121.2	13.0622	10	a	0.0647145		118.455	11.4225	11	a	0.0405963		115.75	14.2712	16	a	0.0168375		122.3	9.86633	10	a	0.0743777		123.231	9.26601	13	a	0.0825543
Culm length	(cm)		106.64	7.09685	12	a		103.541	5.60916	7	a	-0.0290559		104.847	6.24258	11	a	-0.0168136		111.15	7.51658	10	a	0.0422959		108.599	9.42783	11	a	0.0183729		108.438	9.95968	16	a	0.0168671		107.57	5.18249	10	a	0.00872487		111.344	6.45719	13	a	0.0441173
Number of panicles	(per plant)		12.1146	1.00207	12	a		11.5893	1.544	7	a	-0.0433608		11.7273	0.967952	11	a	-0.0319706		12.175	1.46747	10	a	0.0049871		11.4886	1.16385	11	a	-0.0516689		11.5547	0.8266	16	a	-0.0462167		11.3	0.876388	10	a	-0.0672399		10.9968	1.12081	13	a	-0.092268
Culm diameter	(mm)	V	5.31542	0.25208	12	a		5.77625	0.192597	7	ac	0.0866975		5.80936	0.414886	11	bc	0.0929258		5.62814	0.449706	10	ab	0.0588338		5.92239	0.141918	11	bc	0.11419		5.86421	0.308512	16	bc	0.103245		6.0335	0.45714	10	bc	0.135094		6.205	0.479645	13	c	0.167359
		IV	4.72167	0.231437	12	a		5.11304	0.183611	7	ac	0.0828879		5.04852	0.302829	11	ac	0.0692247		4.89637	0.321644	10	ab	0.0370014		5.19352	0.205386	11	bc	0.0999342		5.08602	0.270544	16	bc	0.0771653		5.24688	0.366419	10	bc	0.111234		5.32192	0.442094	13	c	0.127128
Section modulus	(mm3)	V	11.0774	1.56778	12	a		13.8664	1.30519	7	ac	0.251769		14.0009	2.68713	11	ac	0.263913		12.5804	2.87268	10	ab	0.135676		14.3643	1.17753	11	ac	0.29672		14.2253	2.02612	16	bc	0.284172		15.3429	3.30458	10	bc	0.385065		16.4725	3.90372	13	c	0.487033
		IV	7.363	1.01957	12	a		9.28552	1.12515	7	ab	0.261105		8.79613	1.48707	11	ab	0.19464		8.35651	1.49768	10	ab	0.134932		9.43822	0.758896	11	b	0.281845		8.94584	1.27425	16	ab	0.214972		9.84658	1.90028	10	b	0.337305		10.0974	2.09552	13	b	0.371365
Bending stress	(gf mm-2)	V	1253.03	253.342	12	a		1182.62	211.442	5	a	-0.0561873		1235.25	205.277	8	a	-0.0141893		1317.15	218.692	9	a	0.0511754		1188.14	104.203	9	a	-0.0517847		1133.35	218.484	12	a	-0.0955067		1161.26	281.32	9	a	-0.0732377		1097.22	218.512	12	a	-0.12434
		IV	1323.82	296.249	12	a		1180.65	219.385	7	a	-0.108147		1202.95	253.085	11	a	-0.0913049		1408.93	316.751	10	a	0.0642964		1180.31	210.145	11	a	-0.108406		1167.85	297.995	16	a	-0.117814		1302.01	364.257	10	a	-0.0164748		1202.86	306.003	13	a	-0.0913698
Bending moment at breaking	(gf cm)	V	1348.66	203.698	12	a		1559.05	216.33	5	ab	0.156003		1512.07	174.109	8	ab	0.121167		1515.62	203.816	9	ab	0.123799		1630.21	96.8974	9	ab	0.208769		1528.67	284.252	12	ab	0.133475		1642.52	249.654	9	b	0.217893		1685.48	191.217	12	b	0.24975
		IV	960.154	205.796	12	a		1078.84	157.738	7	ab	0.123606		1035.63	181.937	11	ab	0.0786051		1142.69	187.903	10	ab	0.190111		1096.92	131.104	11	ab	0.142441		1023.41	239.194	16	ab	0.0658798		1237.67	263.542	10	b	0.289032		1163.68	181.472	13	ab	0.211975
Number of secondary branches	(per plant)		24.2778	2.68491	12	a		28.381	3.47706	7	ac	0.169009		28.7576	4.43744	11	ac	0.184523		25.5	4.49485	10	ab	0.0503432		32.3636	3.41713	11	c	0.333056		26.3125	5.65616	16	ab	0.0838101		32.4	3.96217	10	c	0.334554		31.3846	5.77165	13	bc	0.29273
Number of spiketets	(per panicle)		146.917	12.1315	12	a		162.143	16.9922	7	ac	0.103638		162.515	13.5009	11	ac	0.106172		152.067	14.9623	10	ab	0.0350539		177.455	17.3764	11	c	0.207859		153.708	19.4992	16	a	0.046228		175	14.4888	10	bc	0.191151		175.872	21.4392	13	c	0.197085
* In "Test" column, different letters indicate significant differences at P < 0.05 (Tukey’s test) for each trait.
[truncated: 39 more columns]

## Sheet: Table S6
Supplementaly Table 6. The number of variants classified 'HIGH' or 'MODERATE' by the SNPEff.
Chr.	QTL	Variants annotated 'HIGH'	Variants annotated 'MODERATE'	Differently translated genes
1		170	1038	302
2		83	729	194
3		28	156	89
	qCD3 (21.64~24.26Mb)	1	2	2
4		222	651	260
5		19	116	88
6		88	693	152
7		82	721	226
	qCD7-2 (21.94~26.64Mb)	20	263	68
8		56	418	189
9		16	84	54
10		48	153	89
11		229	1062	210
12		70	406	142
Total		1111	6227	1995

## Sheet: Table S7
Supplementary Table 7. Detailed information of genes which include mutations classified ‘HIGH’ by the SNPEff software.
genes	variant type	annotation
Os03g0621700	frameshift_variant	Conserved hypothetical protein.
Os07g0553900	frameshift_variant	Conserved hypothetical protein.
Os07g0556300	frameshift_variant	Octicosapeptide/Phox/Bem1p domain containing protein.
Os07g0569100	frameshift_variant	Remorin protein, Coordination of interlink between abscisic acid (ABA) and brassinosteroid (BR) signaling
Os07g0569166	frameshift_variant	Conserved hypothetical protein.
Os07g0573500	frameshift_variant	Hypothetical gene.
Os07g0596950	frameshift_variant	Conserved hypothetical protein.
Os07g0599500	frameshift_variant	Hypothetical protein.
Os07g0601000	frameshift_variant&start_lost	Similar to NADPH HC toxin reductase (Fragment).
Os07g0601100	frameshift_variant	Similar to NADPH HC toxin reductase (Fragment).
Os07g0601600	frameshift_variant	Similar to VEP1 (VEIN PATTERNING 1); binding / catalytic.
Os07g0602050	stop_gained&splice_region_variant	NAD(P)-binding domain domain containing protein.
*Genes with bold letters indicate that Omachi type alleles were alternative type against the Nipponbare reference genome.

## Sheet: Table S8
Supplementary Table 8. Collection date of samples used for RNA-seq and number of DEGs detected for each sample.
Year	Stage	Sampling date		DEGs
		KO	OM
2020	vegetative	2022-06-01	2022-06-01	224
	initial reproductive	2022-06-29	2022-07-27	770
2021	vegetative	2022-06-01	2022-06-01	350
	initial reproductive	2022-06-22	2022-07-19	1538

## Sheet: Table S9
Supplementary Table 9 Detail information about DEGs detected in qCD7-2
				2020										2021
				Vegetative stage					Initial reproductive stage					Vegetative stage					Initial reproductive stage
Transcript ID	Chr.	Pos. (Mb)	Gene annotation	logFC	FDR	FPKM			logFC	FDR	FPKM			logFC	FDR	FPKM			logFC	FDR	FPKM
						KO	OM				KO	OM				KO	OM				KO	OM
Os07t0558400-01	7	22.3163	base Gene Symbol Synonym(s)=CP29, OsCP29, LHCB4, Lhcb4, OsLHCB4						-1.30087	0.00239536	29.39	12.05							-1.31845	6.36754e-10	86.08	36.1633
Os07t0562700-01	7	22.4874	base Gene Name Synonym(s)=Type III chlorophyll a/b-binding protein, PSII Cab type III	-1.6889	0.00580504	49.3533	15.6167												-1.3771	1.58878e-18	227.16	91.19
Os07t0589000-01	7	23.9965	Lateral organ boundaries, LOB domain containing protein.											-1.19442	0.0011424	31.9967	13.94		1.9588	3.90887e-07	9.52333	39.44
Os07t0597000-01	7	24.3177	Similar to Eukaryotic translation initiation factor 5A (eIF-5A).	0.903322	9.24977e-14	309.543	583.81		0.996091	7.40949e-30	223.777	453.253		0.87936	7.56192e-10	318.217	587.557		0.499042	0.000172322	275.427	405.183
Os07t0597100-01	7	24.3451	Similar to Saccharopine dehydrogenase.	1.90033	4.69402e-14	15.96	64.76		1.96429	2.12717e-31	18.64	75.9933		1.50278	9.21455e-13	17.61	49.7867		2.14526	8.4174e-23	13.6767	63.29
Os07t0597400-01	7	24.3557	Conserved hypothetical protein.	1.24445	1.19391e-14	71.8933	171.857		1.19554	1.20149e-14	71.2833	165.96		0.785821	7.13869e-07	47.6767	82.8133		1.28776	4.17842e-13	43.3433	110.037
Os07t0598300-03	7	24.4034	DEAD-like helicase, N-terminal domain containing protein.											0.941238	1.32044e-05	4.98667	9.51667		0.747156	0.00071911	6.35	11.11
Os07t0603300-01	7	24.6643	B Gene Symbol Synonym(s)=GL7, GW7, qGW7, qGL7						0.692206	0.00972394	5.54667	8.97							2.16972	5.96454e-12	10.3267	48.2367
Os07t0605200-01	7	24.7885	B Gene Symbol Synonym(s) =MADS18, OsMADS18, MADS2, OsMADS2, MADS28, OsMADS28, FDRMADS7, OsMADS18/28	-1.6237	4.0433e-14	99.6067	31.7667		-0.821491	8.77226e-18	617.263	354.373		-1.5903	7.74701e-22	119.67	39.9167		-0.995034	1.12515e-17	488.303	253.943
Os07t0620800-01	7	25.6629	Gene Symbol=CYCD2;1						-0.466249	0.00376236	36.9767	27.0933							0.989654	1.81916e-06	21.64	44.81
Abbreviations: FC: Fold change. FDR: False discovery rate. FPKM: Fragments per kilobase of exon per million reads mapped.

## Sheet: Table S10
Supplementary Table 10 Information of markers used in QTL analysis
Chromosome	Marker name	Phisical position (bp)		*Markers whose names begin with 'a' are SNP marker sets genotyped by Golden Gate Assay.
1	aa01000007	35239		*Markers whose names begin with 'AMP' or 'SNP' are variants genotyped by GRAS Di.
1	aa01000048	600441
1	AMP0035169	738507
1	AMP0007487	826389
1	AMP0031860	886360
1	AMP0032273	887849
1	SNP1-2	920771
1	SNP1-3	938619
1	aa01004844	3615363
1	AMP0028727	4833101
1	SNP1-4	4833165
1	SNP1-5	4913153
1	SNP1-6	4913223
1	SNP1-7	4925018
1	SNP1-8	4925089
1	AMP0030249	4925146
1	SNP1-9	4925185
1	SNP1-10	4925221
1	AMP0004918	4928045
1	AMP0035598	4935618
1	AMP0017470	4948267
1	SNP1-11	4948270
1	AMP0085776	4948281
1	SNP1-12	4948286
1	SNP1-13	4948299
1	SNP1-14	4948302
1	SNP1-15	4948307
1	AMP0075978	4971766
1	ac01000670	8036400
1	SNP1-17	9313661
1	AMP0037727	9315037
1	SNP1-18	9315044
1	ab01000593	9420461
1	SNP1-19	9540493
1	AMP0050139	9995124
1	SNP1-20	9995365
1	ab01000613	10352796
1	AMP0075751	10734309
1	SNP1-21	10734316
1	AMP0021802	10804352
1	SNP1-22	10804700
1	SNP1-23	10946610
1	AMP0001826	11301652
1	aa01006075	12337906
1	aa01006089	12999615
1	SNP1-24	13468271
1	AMP0087271	13698493
1	SNP1-25	14978976
1	aa01006150	15231386
1	aa01006181	15667573
1	AMP0053114	16007647
1	SNP1-26	16007963
1	AMP0056124	16041427
1	SNP1-27	16041475
1	AMP0047001	16197022
1	AMP0071322	16465393
1	AMP0029356	16560228
1	AMP0034499	16676881
1	SNP1-29	16676997
1	AMP0064574	17023309
1	SNP1-30	17023483
1	aa01006278	17196902
1	SNP1-31	17366383
1	aa01006340	18110213
1	AMP0062962	18515050
1	AMP0065911	18542497
1	AMP0079590	18554471
1	AMP0028075	18630512
1	SNP1-32	18630574
1	SNP1-33	18630625
1	SNP1-34	18630682
1	aa01006756	19013746
1	aa01006765	19420219
1	AMP0015691	19785009
1	SNP1-35	19785135
1	AMP0060703	20757134
1	aa01006855	21376950
1	aa01006903	22112410
1	aa01006939	22360188
1	AMP0019171	22890806
1	SNP1-38	23143884
1	AMP0050144	23258643
1	SNP1-39	23258674
1	AMP0087235	23315185
1	SNP1-40	23315212
1	SNP1-41	23315214
1	AMP0059299	23326800
1	AMP0070821	23326801
1	AMP0046181	23471097
1	AMP0051522	23471166
1	AMP0009576	23488643
1	SNP1-42	23488755
1	SNP1-43	23488928
1	SNP1-44	23488988
1	AMP0045856	23492313
1	SNP1-45	23492355
1	AMP0033769	23510364
1	SNP1-46	23510421
1	AMP0010938	23519028
1	AMP0048251	23544129
1	SNP1-47	23544383
1	SNP1-48	23550174
1	AMP0012147	23560975
1	SNP1-49	23561013
1	AMP0066827	23592404
1	AMP0017987	23750357
1	SNP1-50	23750419
1	AMP0068993	23766422
1	AMP0055084	23830130
1	SNP1-51	23830359
1	SNP1-52	23871447
1	AMP0041108	23926502
1	AMP0041107	23926727
1	AMP0041106	23926766
1	AMP0050021	23966130
1	AMP0008575	24023278
1	SNP1-54	24797141
1	AMP0045302	25105738
1	SNP1-55	25150072
1	SNP1-56	25278100
1	AMP0051673	25278108
1	AMP0051672	25278108
1	SNP1-57	25278133
1	AMP0014545	25305510
1	AMP0014546	25305510
1	SNP1-58	25305538
1	AMP0063550	25378170
1	SNP1-59	25381991
1	SNP1-60	25382013
1	SNP1-61	25382151
1	SNP1-62	25382158
1	aa01009836	26480090
1	aa01009851	26880460
1	AMP0057959	26963332
1	SNP1-63	26963349
1	aa01009864	27278843
1	aa01009961	28176700
1	aa01009984	28607327
1	AMP0072888	28953544
1	SNP1-64	28953722
1	AMP0067125	29027258
1	aa01010071	29045887
1	aa01010082	29623322
1	aa01010103	29956953
1	aa01010144	31636946
1	SNP1-65	32194257
1	SNP1-66	32570627
1	aa01010148	32690812
1	AMP0063999	32765052
1	SNP1-67	32765193
1	SNP1-68	32765201
1	AMP0072595	34083898
1	SNP1-69	34084052
1	AMP0011669	34217838
1	SNP1-70	34217945
1	AMP0070471	34249341
1	AMP0010920	34727318
1	AMP0001390	34750985
1	AMP0007183	34825710
1	AMP0047719	35232579
1	SNP1-71	35232775
1	AMP0002110	35239363
1	SNP1-72	35239562
1	SNP1-73	35239568
1	AMP0064087	35909873
1	AMP0022909	36796661
1	AMP0050362	36914926
1	SNP1-75	36915135
1	AMP0073566	37202795
1	SNP1-76	37202825
1	AMP0081688	37994134
1	SNP1-77	38110982
1	AMP0052979	38483160
1	SNP1-78	38483177
1	AMP0085918	38780527
1	SNP1-79	38780616
1	AMP0063319	38791795
1	aa01010935	39465412
1	aa01010937	40048333
1	ab01001265	40481467
1	AMP0077295	40638874
1	ab01001286	42319234
1	SNP1-80	42329631
1	SNP1-81	42329729
1	AMP0054731	42470280
1	SNP1-82	42470312
1	AMP0063855	42884706
1	SNP1-83	42885037
1	ab01001306	42964608
1	AMP0057984	43260114
1	SNP1-84	43260154
2	SNP2-1	501957
2	aa02000032	1464369
2	aa02000034	2153815
2	aa02000049	2633802
2	AMP0038815	3235214
2	SNP2-2	3235391
2	SNP2-3	3235420
2	SNP2-4	3235440
2	SNP2-5	3235446
2	SNP2-6	3235452
2	SNP2-7	3235456
2	SNP2-8	3235458
2	SNP2-9	3235461
2	SNP2-10	3235463
2	SNP2-11	3235465
2	SNP2-12	3235466
2	SNP2-13	3236037
2	SNP2-14	3236039
2	AMP0020922	3303758
2	SNP2-15	3304088
2	AMP0088360	3312413
2	aa02000620	4624904
2	AMP0061069	5371925
2	AMP0064138	5768341
2	SNP2-16	5768342
2	SNP2-17	5768382
2	SNP2-18	5768414
2	SNP2-19	5768677
2	SNP2-20	5768678
2	AMP0024940	6032871
2	SNP2-21	6032939
2	AMP0010460	6885892
2	AMP0031837	6887346
2	ac02000124	7080402
2	AMP0083576	7382186
2	SNP2-22	7382246
2	SNP2-23	7382278
2	AMP0056905	7396544
2	ab02000213	7528178
2	ac02000125	7792233
2	SNP2-24	8148967
2	AMP0019160	8348220
2	SNP2-25	8348347
2	AMP0019933	8350614
2	SNP2-26	8350628
2	SNP2-27	8352289
2	AMP0062913	8566630
2	AMP0016223	8851494
2	AMP0062438	9316260
2	AMP0078532	9482237
2	SNP2-29	9648627
2	AMP0062902	9791083
2	SNP2-30	9791332
2	AMP0013031	9888530
2	AMP0050282	10026718
2	SNP2-31	10070297
2	SNP2-32	10070340
2	AMP0002815	10088212
2	SNP2-33	10088408
2	aa02000854	10919777
2	AMP0030820	11385386
2	SNP2-34	11385543
2	ab02000303	12197694
2	AMP0014865	12285404
2	SNP2-35	12285522
2	AMP0025087	15165658
2	SNP2-36	15165922
2	ac02000216	15330608
2	ab02000319	16039888
2	AMP0086016	17010908
2	SNP2-37	17011057
2	AMP0062103	18409684
2	AMP0041702	18602792
2	SNP2-38	18602831
2	AMP0001345	18740056
2	AMP0070931	18779615
2	SNP2-39	18856578
2	AMP0063787	19486338
2	SNP2-40	19486423
2	AMP0066437	19618895
2	SNP2-41	19619153
2	SNP2-42	19780135
2	AMP0030388	19836581
2	SNP2-44	19836715
2	AMP0083541	20733311
2	SNP2-45	20733349
2	AMP0037616	20734541
2	AMP0037615	20734706
2	SNP2-46	20734752
2	AMP0088401	20757774
2	SNP2-47	20758069
2	aa02001238	20979892
2	aa02001544	22533278
2	AMP0048893	22557115
2	SNP2-48	22557159
2	AMP0047727	24524974
2	SNP2-49	24525091
2	aa02002928	25592080
2	AMP0012644	25842125
2	SNP2-51	25842171
2	AMP0037630	25920246
2	SNP2-52	25920402
2	AMP0087079	25929906
2	AMP0041272	26007379
2	SNP2-53	26007492
2	AMP0086375	26067945
2	AMP0023682	26156015
2	AMP0076392	26156112
2	AMP0024447	26173485
2	aa02003183	26983404
2	aa02003208	27859855
2	AMP0088953	27894703
2	SNP2-54	27894878
2	AMP0029468	28383411
2	AMP0059994	28448565
2	SNP2-55	28448633
2	AMP0005314	28499149
2	SNP2-56	28499226
2	AMP0025162	29625800
2	AMP0025164	29625807
2	SNP2-57	29625878
2	SNP2-58	30490376
2	AMP0015007	30983770
2	SNP2-59	30983806
2	AMP0089246	31731918
2	SNP2-60	31732068
2	aa02003782	32723792
2	SNP2-61	32793366
2	SNP2-62	32793459
2	AMP0024822	33244479
2	SNP2-63	33244545
2	AMP0011442	33306047
2	SNP2-64	33306076
2	aa02003883	33778830
2	AMP0032022	34165531
2	SNP2-65	34165533
2	AMP0018284	34722033
2	SNP2-66	34722077
2	SNP2-67	34722205
2	AMP0042204	34773328
2	AMP0051150	35114645
2	AMP0054127	35114658
2	SNP2-68	35114729
2	SNP2-69	35114739
2	AMP0041560	35114920
2	SNP2-70	35115014
2	SNP2-71	35115025
2	AMP0078188	35180129
3	aa03000001	198008
3	AMP0058363	824744
3	AMP0080349	825693
3	AMP0007131	826538
3	AMP0044389	832734
3	AMP0024293	855709
3	AMP0009518	887369
3	AMP0017732	893852
3	AMP0022274	1183542
3	AMP0045746	1287854
3	AMP0050086	1334234
3	AMP0009752	1425584
3	SNP3-1	1425668
3	aa03000455	2196417
3	AMP0063779	2793354
3	SNP3-2	2793383
3	SNP3-3	4468103
3	ac03000061	5008708
3	ac03000074	6149232
3	ac03000079	6711250
3	ab03000088	6742377
3	AMP0031256	7012157
3	SNP3-4	7012241
3	AMP0078049	8025081
3	SNP3-5	8025089
3	SNP3-6	8228311
3	SNP3-7	8228315
3	SNP3-8	8228323
3	SNP3-9	8228411
3	SNP3-10	8228502
3	AMP0026445	8249391
3	SNP3-11	8249645
3	SNP3-12	8249711
3	AMP0033581	8260268
3	AMP0000686	8306343
3	AMP0002198	8365650
3	SNP3-13	8365685
3	SNP3-14	8365693
3	SNP3-15	8365698
3	SNP3-16	8365870
3	SNP3-17	8365909
3	SNP3-18	8365912
3	AMP0020894	8374867
3	AMP0035424	8391644
3	SNP3-19	8391752
3	AMP0035421	8391758
3	SNP3-20	8391811
3	AMP0064590	8471856
3	AMP0056055	8473424
3	AMP0056056	8473444
3	AMP0019946	8481049
3	AMP0019931	8485338
3	AMP0023725	8506897
3	AMP0039311	8506968
3	AMP0039310	8507039
3	SNP3-21	8507150
3	AMP0041198	8513759
3	SNP3-22	8513836
3	SNP3-23	8513871
3	AMP0014765	8514573
3	SNP3-24	8514660
3	SNP3-25	8514699
3	SNP3-26	8514794
3	SNP3-27	8514798
3	SNP3-28	8514816
3	SNP3-29	8514818
3	SNP3-30	8514849
3	SNP3-31	8514853
3	AMP0051334	8526062
3	ac03000229	9294457
3	AMP0086179	13161452
3	aa03000866	13454870
3	aa03000871	14283311
3	SNP3-34	16723913
3	ac03000493	17359999
3	AMP0004132	17584118
3	AMP0025662	17585803
3	AMP0056061	17632121
3	SNP3-35	17632271
3	aa03002110	18462395
3	AMP0027842	18528027
3	SNP3-36	18528171
3	AMP0071070	18824885
3	aa03002121	18876501
3	AMP0065240	19683585
3	SNP3-37	19683724
3	AMP0062394	20328546
3	SNP3-38	20328665
3	AMP0083228	21641209
3	SNP3-39	21641432
3	AMP0039856	21815077
3	SNP3-40	21935242
3	AMP0076357	21946985
3	AMP0076355	21947001
3	AMP0066529	22001995
3	aa03002290	22448146
3	aa03002346	24263268
3	AMP0041469	24637354
3	AMP0041468	24637358
3	SNP3-41	24637409
3	aa03002379	27419086
3	AMP0085319	27763654
3	SNP3-42	27763920
3	aa03002391	27955288
3	SNP3-43	28174156
3	AMP0040099	28648806
3	aa03002463	29085775
3	AMP0039895	32345279
3	SNP3-44	32345314
3	aa03002705	34611745
3	aa03002737	35128028
3	aa03002773	36353850
4	SNP4-1	46432
4	AMP0000207	2424234
4	AMP0001654	2433781
4	SNP4-2	2456096
4	AMP0003543	2474888
4	AMP0030613	2486670
4	SNP4-3	2486813
4	AMP0065830	2545785
4	AMP0013311	2595933
4	AMP0082119	2633369
4	AMP0008705	2644205
4	AMP0025222	2644790
4	AMP0081583	2705419
4	AMP0066319	2708806
4	AMP0035835	2708841
4	AMP0065832	2745047
4	SNP4-4	2745091
4	SNP4-5	2745155
4	SNP4-6	2745283
4	SNP4-7	2745299
4	SNP4-8	2745347
4	SNP4-9	2745389
4	AMP0068954	2758872
4	AMP0018773	2762474
4	AMP0010204	2772150
4	AMP0045107	2791684
4	AMP0047574	2858167
4	AMP0001554	2862046
4	AMP0079978	2870120
4	SNP4-10	2870125
4	SNP4-11	2870153
4	SNP4-12	2870201
4	ac04000042	2888832
4	AMP0080470	2896967
4	AMP0052446	2898154
4	AMP0035223	2898665
4	AMP0019013	2935273
4	AMP0060563	2990762
4	AMP0065793	2995199
4	AMP0006845	3050558
4	AMP0069460	3089036
4	AMP0060017	3157578
4	AMP0055318	3169585
4	AMP0028019	3172810
4	AMP0060024	3190507
4	AMP0082096	3190523
4	AMP0082241	3196745
4	AMP0065519	3199881
4	AMP0046389	3206633
4	AMP0016023	3250794
4	AMP0060930	3270401
4	AMP0053718	3270990
4	AMP0055346	3304246
4	SNP4-14	3304270
4	SNP4-15	3304593
4	SNP4-16	3321431
4	AMP0071908	3321435
4	SNP4-17	3321544
4	SNP4-18	3321696
4	AMP0020180	3341239
4	AMP0010458	3353678
4	AMP0031827	3384775
4	AMP0023314	3436920
4	AMP0001389	3461241
4	AMP0033939	3488294
4	AMP0024032	3488597
4	AMP0001758	3514963
4	AMP0001757	3515140
4	AMP0000809	3521055
4	AMP0087027	3523694
4	SNP4-20	3523814
4	AMP0040562	4009247
4	SNP4-21	4009319
4	AMP0088336	4319017
4	AMP0038977	4332162
4	AMP0090235	4355247
4	AMP0031961	4429917
4	AMP0084413	4432426
4	AMP0075223	4437437
4	AMP0068827	4437881
4	AMP0071485	4498063
4	AMP0018503	4499056
4	AMP0082959	5043697
4	SNP4-22	5043766
4	AMP0047797	5157740
4	AMP0035533	5515043
4	AMP0077549	6280355
4	SNP4-23	6280501
4	AMP0076136	6355527
4	SNP4-24	6355563
4	AMP0047936	6411429
4	SNP4-25	6411467
4	AMP0002266	6572295
4	SNP4-26	6572527
4	SNP4-27	6601489
4	AMP0082153	6650614
4	AMP0072752	6679583
4	AMP0053909	6810819
4	AMP0017031	6906029
4	SNP4-28	6906074
4	AMP0053418	6911243
4	SNP4-29	6911286
4	SNP4-30	6911373
4	AMP0075093	6921081
4	AMP0050261	7061939
4	AMP0063022	7436540
4	SNP4-31	7436666
4	AMP0046538	7501115
4	AMP0041667	9335765
4	aa04003809	9946131
4	AMP0017508	10757829
4	SNP4-32	10757957
4	AMP0030677	12797230
4	SNP4-33	12797342
4	SNP4-34	12797344
4	AMP0079807	13986987
4	SNP4-35	13987041
4	AMP0000533	14456634
4	AMP0058899	14466917
4	AMP0025355	14583382
4	AMP0088684	14738075
4	AMP0031353	14780303
4	SNP4-36	14797383
4	SNP4-37	14797560
4	SNP4-38	14797641
4	AMP0042215	14805246
4	SNP4-39	14805252
4	SNP4-40	14812790
4	SNP4-41	14812791
4	AMP0061625	14838367
4	AMP0058232	14839337
4	AMP0007269	14841131
4	AMP0058898	14868487
4	AMP0015477	14870524
4	AMP0047197	14914382
4	AMP0067262	14946332
4	AMP0081414	15000453
4	AMP0000013	15195942
4	AMP0042243	15199436
4	AMP0056966	15365836
4	AMP0047552	15374744
4	AMP0062870	15409467
4	AMP0084030	15864123
4	SNP4-42	16025827
4	AMP0013241	16113575
4	AMP0049640	16113677
4	AMP0064424	16138716
4	AMP0022755	16181153
4	AMP0058120	16270321
4	AMP0031677	16298962
4	AMP0056303	16356715
4	SNP4-43	16361515
4	SNP4-44	16361542
4	SNP4-45	16361562
4	SNP4-46	16361623
4	AMP0030308	16361635
4	AMP0039980	16372466
4	AMP0004491	16382794
4	AMP0073383	16386376
4	SNP4-48	16386494
4	SNP4-49	16386541
4	AMP0032718	16405632
4	AMP0085366	16405911
4	SNP4-51	16405955
4	AMP0086519	16533970
4	SNP4-52	16533981
4	SNP4-53	16534071
4	SNP4-54	16534107
4	SNP4-55	16534157
4	AMP0005799	16570420
4	AMP0030639	16571834
4	AMP0080329	18922365
4	SNP4-56	18922494
4	AMP0017622	19859587
4	SNP4-57	19859646
4	SNP4-58	19859700
4	AMP0002015	19886706
4	SNP4-59	19886760
4	SNP4-60	19886965
4	SNP4-62	19984775
4	AMP0069238	20061765
4	SNP4-63	20061950
4	AMP0088066	20523758
4	SNP4-64	20524143
4	AMP0022518	20621794
4	AMP0086515	20637491
4	AMP0004059	20721867
4	SNP4-65	20721873
4	SNP4-66	20721876
4	SNP4-67	20721971
4	SNP4-68	20722004
4	SNP4-69	20722024
4	AMP0080876	21184103
4	SNP4-70	21184241
4	AMP0050241	22663949
4	SNP4-71	22664170
4	ac04001066	25164916
4	AMP0018176	25269789
4	AMP0063336	25947232
4	SNP4-72	25947245
4	ab04001194	26796353
4	AMP0009723	27542787
4	SNP4-73	27542957
4	SNP4-74	28419565
4	aa04008763	31406658
4	AMP0066083	31438004
4	SNP4-75	31438107
4	SNP4-76	31438119
4	SNP4-77	31438131
4	SNP4-78	31438184
4	SNP4-79	31438255
4	AMP0024971	31450812
4	ab04001335	31520401
4	AMP0081047	32186331
4	SNP4-80	32186423
4	AMP0085882	32264315
4	AMP0040818	32264656
4	AMP0067146	32321564
4	AMP0083902	32381956
4	AMP0081908	32455635
4	SNP4-82	32455647
4	SNP4-83	32455680
4	SNP4-84	32455758
4	SNP4-86	32542597
4	AMP0033394	32545714
4	SNP4-88	32560138
4	aa04009515	32809201
4	SNP4-89	33044611
4	aa04009569	33225262
4	AMP0061122	33281552
4	SNP4-90	34065729
4	SNP4-91	34455146
4	aa04009829	34992381
5	ac05000011	463712
5	ab05000011	998325
5	AMP0082867	1014199
5	SNP5-1	1014213
5	SNP5-2	1014308
5	ac05000012	1147723
5	AMP0033937	1612101
5	AMP0053978	1614220
5	SNP5-3	1614262
5	SNP5-4	1614289
5	AMP0050928	1618568
5	SNP5-5	1619464
5	AMP0066912	1682014
5	SNP5-6	1682303
5	aa05000045	2360849
5	ac05000021	2838818
5	aa05000263	3890358
5	AMP0007296	3902529
5	AMP0058001	3904167
5	AMP0058002	3904266
5	aa05000309	4438997
5	aa05000340	5338054
5	AMP0021759	5538358
5	AMP0047269	6229925
5	SNP5-7	6230055
5	AMP0002139	7374984
5	AMP0027093	7375183
5	AMP0018940	7475029
5	AMP0060029	8825636
5	SNP5-9	8825735
5	SNP5-10	10191617
5	AMP0070553	10321861
5	SNP5-11	10321948
5	AMP0057355	10978647
5	AMP0014187	11222861
5	AMP0064614	11720353
5	SNP5-13	11720372
5	SNP5-14	11834539
5	ab05000128	12399321
5	SNP5-15	12589467
5	AMP0013285	12946306
5	AMP0040473	13301766
5	ac05000144	13695604
5	ac05000151	14541042
5	ac05000153	14774503
5	AMP0062235	16540292
5	SNP5-18	16540462
5	SNP5-19	16540463
5	SNP5-20	17459726
5	SNP5-21	17459732
5	SNP5-22	17605323
5	AMP0084461	17746383
5	SNP5-23	17746477
5	AMP0089876	17880632
5	AMP0052327	18287005
5	AMP0029630	18543047
5	SNP5-24	18543059
5	ac05000233	18850836
5	SNP5-25	19451899
5	AMP0015625	19502270
5	SNP5-26	19502303
5	SNP5-27	19502331
5	SNP5-28	19546266
5	AMP0065454	19695700
5	SNP5-29	19695761
5	AMP0019099	19832264
5	SNP5-30	19832435
5	AMP0049880	19832552
5	SNP5-31	19832568
5	AMP0087795	20197757
5	SNP5-32	20197805
5	AMP0023347	20310170
5	SNP5-33	20310229
5	AMP0032795	20726830
5	SNP5-34	20726997
5	aa05000842	21605013
5	AMP0062584	22146692
5	ab05000280	22805256
5	ac05000298	23216295
5	ac05000302	23876975
5	aa05000868	26835497
5	AMP0016257	27391090
5	SNP5-35	27391216
5	SNP5-36	27391217
5	AMP0031666	27727823
5	ac05000341	28218584
5	aa05001022	28904853
5	ab05000327	29307352
5	ac05000360	29727986
6	aa06000004	397429
6	SNP6-1	437952
6	AMP0075319	564271
6	SNP6-2	564321
6	AMP0003291	1553492
6	SNP6-3	1647936
6	AMP0056804	2074341
6	SNP6-4	2074398
6	AMP0009803	3060756
6	SNP6-5	3061099
6	AMP0057927	3225176
6	AMP0011196	3467140
6	SNP6-6	3467172
6	SNP6-7	3467370
6	AMP0013253	3499235
6	AMP0077056	3515930
6	AMP0061124	3620223
6	AMP0008635	3628551
6	AMP0008634	3628748
6	AMP0079652	3660345
6	AMP0012071	3742131
6	AMP0050168	4907668
6	SNP6-9	4907741
6	AMP0086533	5141173
6	AMP0072215	5155707
6	AMP0056480	5167778
6	SNP6-10	5167801
6	SNP6-11	5167880
6	SNP6-12	5167924
6	SNP6-13	5167941
6	SNP6-14	5167958
6	AMP0053798	5244660
6	SNP6-15	5244767
6	AMP0084133	5274833
6	SNP6-16	5274902
6	SNP6-17	5285764
6	AMP0031599	5342556
6	AMP0081003	5344875
6	SNP6-18	5344915
6	SNP6-19	5344945
6	SNP6-20	5345018
6	ac06000103	6088952
6	SNP6-21	6187873
6	AMP0015197	6256534
6	SNP6-22	6256641
6	AMP0015195	6256679
6	SNP6-23	6256751
6	AMP0020450	6293795
6	SNP6-24	6293798
6	AMP0076229	6386728
6	AMP0090513	6735164
6	AMP0003592	6822819
6	AMP0050777	7308531
6	SNP6-25	7308682
6	AMP0023853	7881244
6	AMP0001624	8487065
6	SNP6-26	8562153
6	AMP0071222	8562157
6	SNP6-27	8562224
6	AMP0084434	8625353
6	AMP0084367	8676040
6	AMP0083949	8943741
6	SNP6-28	8943859
6	AMP0083240	9143900
6	AMP0083239	9143900
6	SNP6-29	9143953
6	AMP0006638	9889262
6	AMP0070536	10146126
6	SNP6-30	10146251
6	SNP6-31	10146354
6	SNP6-32	10146379
6	AMP0013674	10164478
6	AMP0031883	10234322
6	AMP0031866	10249657
6	AMP0007507	10331172
6	AMP0080357	10331841
6	AMP0038661	10359205
6	AMP0024320	10365290
6	SNP6-33	10383071
6	SNP6-34	10383131
6	SNP6-35	10383162
6	AMP0083940	10491899
6	AMP0065566	10531978
6	AMP0072577	10618647
6	AMP0020137	10619562
6	AMP0020508	10619866
6	AMP0011990	10632865
6	AMP0084860	10648761
6	AMP0054452	10679666
6	AMP0079527	10679677
6	SNP6-36	10679715
6	SNP6-37	10679718
6	SNP6-38	10679724
6	AMP0033180	11069212
6	AMP0061424	11154972
6	AMP0053699	11185767
6	SNP6-40	11185837
6	AMP0044994	11228871
6	AMP0044995	11228880
6	ac06000592	11844371
6	AMP0063069	12124014
6	AMP0046959	13057681
6	SNP6-41	13057826
6	ab06001118	17240935
6	AMP0087557	17832859
6	SNP6-42	17833121
6	AMP0064414	18694019
6	AMP0064413	18702493
6	AMP0046410	18871742
6	ac06000665	18886290
6	AMP0040917	18997330
6	SNP6-43	18997416
6	aa06000368	20562935
6	AMP0074975	21138213
6	SNP6-44	21138335
6	AMP0084720	21321715
6	AMP0009885	21341486
6	SNP6-45	21341845
6	SNP6-46	21341877
6	AMP0084961	21367368
6	AMP0068191	21471917
6	AMP0001197	21505067
6	SNP6-47	21505118
6	SNP6-48	21505150
6	SNP6-49	21505169
6	SNP6-50	21505330
6	SNP6-51	21505428
6	ac06000764	21700126
6	AMP0062399	22039968
6	AMP0006985	22071482
6	AMP0049499	22071901
6	SNP6-52	22071964
6	SNP6-53	22071996
6	AMP0072204	22072436
6	SNP6-54	22072512
6	SNP6-55	22072621
6	AMP0040913	22417572
6	SNP6-56	22417643
6	AMP0052186	22418998
6	SNP6-57	22419340
6	AMP0050389	22466706
6	AMP0010074	22534505
6	AMP0019979	22598370
6	AMP0089818	22609892
6	AMP0073552	22640855
6	AMP0047964	22681573
6	AMP0059894	22727252
6	AMP0073094	22755374
6	AMP0015015	22759423
6	AMP0039128	22761481
6	AMP0001551	22786594
6	AMP0015804	22794210
6	SNP6-59	22799316
6	AMP0017955	22822600
6	SNP6-60	22822766
6	AMP0008770	22841025
6	AMP0036374	22846293
6	AMP0010349	22931465
6	AMP0021530	22955437
6	AMP0022410	23016996
6	AMP0028173	23025580
6	AMP0004478	23042515
6	SNP6-61	23042724
6	AMP0064073	23073083
6	SNP6-62	23203720
6	SNP6-63	23211759
6	SNP6-64	23211810
6	SNP6-65	23212099
6	SNP6-66	23365787
6	AMP0030112	23408483
6	AMP0085546	23408696
6	AMP0060494	23495491
6	SNP6-67	23495503
6	SNP6-68	23495530
6	SNP6-69	23495672
6	AMP0003874	23521423
6	AMP0084871	23657048
6	AMP0088422	23657166
6	AMP0080408	23657170
6	SNP6-70	23657221
6	AMP0074047	23657225
6	SNP6-71	23657230
6	AMP0089267	23663268
6	SNP6-72	23663412
6	SNP6-73	23663437
6	AMP0085148	25228845
6	SNP6-74	25229019
6	AMP0050318	25614886
6	AMP0026168	25651881
6	SNP6-75	25651931
6	AMP0069271	26118546
6	aa06001097	26875901
6	aa06001119	27389348
6	aa06001139	27875211
6	AMP0041281	28026875
6	SNP6-76	28026989
6	AMP0077697	28885163
6	SNP6-77	28885183
6	AMP0007727	29136311
6	SNP6-79	30967967
6	SNP6-80	30967968
7	AMP0056165	156248
7	SNP7-2	156274
7	SNP7-3	156275
7	AMP0008295	156280
7	AMP0073196	200438
7	AMP0025003	214762
7	SNP7-4	214880
7	SNP7-5	214905
7	AMP0047230	242751
7	AMP0047206	242751
7	ac07000050	680413
7	AMP0067093	1711082
7	AMP0005275	1714327
7	AMP0063834	1717962
7	AMP0006175	1733708
7	AMP0034484	1751834
7	AMP0067306	1763528
7	AMP0038172	1769043
7	SNP7-6	1769087
7	AMP0015108	1779202
7	SNP7-7	1779288
7	AMP0005524	1780910
7	SNP7-8	1781149
7	aa07000566	2072143
7	AMP0060471	2358681
7	SNP7-9	2358692
7	AMP0087893	2528463
7	aa07000615	2651062
7	AMP0074429	3105054
7	AMP0074913	3111653
7	SNP7-10	3111780
7	aa07000697	3136006
7	AMP0025215	3172364
7	AMP0038700	3172600
7	SNP7-11	3242345
7	aa07001067	3654626
7	aa07001130	4244077
7	AMP0049719	4564413
7	AMP0049816	4610087
7	SNP7-12	4610100
7	AMP0049813	4610221
7	SNP7-13	4610346
7	AMP0053130	4627844
7	AMP0016726	4659576
7	SNP7-14	4659844
7	AMP0082240	4668427
7	SNP7-15	4668657
7	SNP7-17	4752235
7	SNP7-18	4752249
7	SNP7-19	4752290
7	AMP0016750	4757036
7	aa07001807	4767907
7	aa07001816	5205982
7	aa07001842	7181306
7	AMP0078160	7386767
7	AMP0074838	7386790
7	SNP7-20	7386902
7	AMP0010335	7442978
7	SNP7-21	7443225
7	SNP7-22	7443226
7	SNP7-23	7443228
7	SNP7-24	7487984
7	ab07000442	8424447
7	ab07000446	8883010
7	ac07000428	15644976
7	AMP0061242	15753106
7	AMP0061284	15753258
7	SNP7-25	15753309
7	AMP0014548	15824341
7	SNP7-26	16072107
7	AMP0005941	16169853
7	SNP7-27	16169863
7	AMP0034137	16247532
7	SNP7-28	16247776
7	SNP7-29	16247781
7	SNP7-30	16465107
7	AMP0056774	16638920
7	SNP7-31	16638966
7	AMP0073532	16714755
7	SNP7-32	16714969
7	AMP0082483	16787697
7	AMP0075065	16870270
7	SNP7-33	17425497
7	AMP0079013	17590386
7	AMP0004887	17919182
7	AMP0068640	17919285
7	SNP7-35	17919357
7	AMP0031007	18016679
7	AMP0045124	18026057
7	AMP0073646	18182553
7	AMP0031879	18182768
7	AMP0010507	18184287
7	AMP0004728	18349614
7	SNP7-36	18349698
7	AMP0011140	18433743
7	AMP0012261	18447037
7	AMP0008543	18458338
7	AMP0014641	18460541
7	AMP0025235	18495304
7	AMP0038228	18586343
7	SNP7-37	18586407
7	AMP0072745	19021053
7	AMP0033754	19506703
7	SNP7-38	19506875
7	AMP0027105	19520015
7	AMP0020493	19523916
7	AMP0050500	19605964
7	SNP7-39	19606002
7	AMP0033626	20609786
7	SNP7-40	20609830
7	AMP0033725	20653117
7	AMP0047178	20657015
7	SNP7-42	20657425
7	AMP0023243	20658565
7	SNP7-43	20684808
7	AMP0038512	20684809
7	SNP7-44	20684825
7	SNP7-45	20684871
7	AMP0023572	20926462
7	AMP0087420	20951717
7	AMP0019273	21029814
7	SNP7-46	21029873
7	AMP0001276	21102386
7	SNP7-47	21115652
7	SNP7-48	21115653
7	AMP0036074	21115661
7	SNP7-49	21115690
7	AMP0007784	21144389
7	AMP0015759	21145689
7	SNP7-50	21167163
7	AMP0034506	21169268
7	SNP7-53	21169444
7	AMP0031848	21195259
7	AMP0070638	21197685
7	AMP0048836	21197878
7	AMP0031332	21217104
7	AMP0062108	21324204
7	SNP7-54	21324269
7	SNP7-55	21324270
7	SNP7-56	21324275
7	SNP7-57	21324312
7	SNP7-58	21324318
7	AMP0079166	21324350
7	SNP7-59	21324480
7	AMP0065870	21339083
7	SNP7-60	21387988
7	AMP0036667	21406674
7	AMP0072277	21426660
7	AMP0045098	21494870
7	AMP0034081	21565524
7	AMP0051155	21566223
7	AMP0001646	21570282
7	AMP0001645	21570399
7	AMP0011188	21665932
7	SNP7-62	21718213
7	SNP7-63	21753768
7	AMP0050348	21944519
7	SNP7-64	21944609
7	AMP0040386	22272278
7	SNP7-65	22272410
7	AMP0063559	22301119
7	AMP0090023	22442691
7	SNP7-66	22442722
7	SNP7-67	22442746
7	SNP7-68	22442897
7	SNP7-69	23687001
7	AMP0024731	23820503
7	SNP7-70	23820529
7	AMP0007059	24332214
7	AMP0058093	24333853
7	AMP0058094	24333952
7	AMP0033613	24353053
7	AMP0081285	24358646
7	SNP7-71	24358711
7	SNP7-72	24358807
7	AMP0006564	24386992
7	SNP7-73	24444365
7	AMP0033460	24444369
7	AMP0041875	24444371
7	SNP7-74	24444433
7	SNP7-75	24444445
7	SNP7-76	24444496
7	SNP7-77	24444534
7	SNP7-78	24444547
7	AMP0086709	24495437
7	SNP7-79	24495530
7	SNP7-80	24495546
7	SNP7-81	24495710
7	AMP0086706	24495711
7	SNP7-82	24495721
7	SNP7-83	24495741
7	SNP7-84	24495752
7	SNP7-85	24495768
7	SNP7-86	24495772
7	SNP7-87	24495806
7	AMP0030298	24509391
7	AMP0035582	24509499
7	SNP7-90	24564746
7	SNP7-96	24564813
7	SNP7-97	24564857
7	AMP0061386	24567207
7	aa07006550	24703983
7	aa07007162	26640932
7	AMP0035924	26666042
7	SNP7-98	26666284
7	AMP0033761	26713271
7	AMP0006745	26865694
7	SNP7-99	26865854
7	aa07007461	27050785
7	AMP0003266	28167409
7	SNP7-100	28167516
7	aa07007512	28292991
7	aa07007516	28702741
7	aa07007522	29064675
7	SNP7-101	29366717
8	aa08000005	700999
8	aa08000031	1282290
8	AMP0074373	1292627
8	AMP0043265	1322051
8	AMP0013141	1326469
8	AMP0023296	1377200
8	AMP0068885	1393715
8	AMP0068904	1456281
8	SNP8-1	1456343
8	AMP0057369	1490449
8	AMP0078276	1490791
8	AMP0038379	1494640
8	SNP8-2	1494666
8	SNP8-3	1494717
8	AMP0012569	1496463
8	AMP0021461	1499736
8	AMP0023649	2826718
8	AMP0033464	3000118
8	SNP8-4	3000342
8	SNP8-5	3389674
8	AMP0077046	3642645
8	AMP0032756	3646613
8	SNP8-6	3646631
8	AMP0007083	3712322
8	AMP0035467	3764077
8	SNP8-7	3764126
8	AMP0032632	3859846
8	AMP0032631	3859849
8	AMP0026464	3938525
8	AMP0074901	3989791
8	SNP8-10	3989826
8	SNP8-11	3990002
8	AMP0051273	3992620
8	SNP8-12	4100198
8	AMP0090961	4100205
8	SNP8-13	4100237
8	SNP8-14	4100391
8	SNP8-15	4100449
8	AMP0078372	4195905
8	SNP8-16	4195911
8	AMP0039771	4458951
8	SNP8-17	4459014
8	AMP0080648	4459607
8	AMP0080649	4459749
8	SNP8-18	4459831
8	SNP8-19	4459907
8	aa08000792	5082368
8	AMP0081553	5317496
8	SNP8-20	5317497
8	SNP8-21	5317563
8	SNP8-22	5317574
8	aa08001325	7384130
8	AMP0004624	7440879
8	SNP8-23	7440910
8	aa08001334	8024296
8	AMP0071107	8054133
8	SNP8-24	8054261
8	aa08001338	8443462
8	AMP0035132	8656134
8	SNP8-25	8656178
8	AMP0044340	8756567
8	AMP0056304	8772001
8	SNP8-26	8772019
8	SNP8-27	8772107
8	AMP0076298	8774593
8	SNP8-28	8774711
8	SNP8-29	8774731
8	SNP8-30	8774743
8	aa08001560	8839169
8	aa08001638	9238167
8	AMP0075256	9813334
8	AMP0057663	9833809
8	SNP8-31	9834048
8	AMP0072068	9865781
8	SNP8-32	9866064
8	SNP8-33	9866139
8	AMP0040952	10014192
8	AMP0039050	10047251
8	SNP8-34	10047319
8	SNP8-35	10047320
8	SNP8-36	10047435
8	AMP0058801	10063928
8	SNP8-37	10064107
8	AMP0053859	10127815
8	AMP0011678	10130952
8	aa08002627	10336136
8	AMP0061475	10412991
8	AMP0042596	10464476
8	SNP8-38	10464486
8	AMP0074896	10984985
8	SNP8-39	10984986
8	aa08002710	11455523
8	AMP0042567	11931984
8	SNP8-40	11932084
8	aa08002774	12020257
8	aa08002815	12448241
8	AMP0011079	12510482
8	AMP0020187	12548744
8	AMP0072564	12827694
8	SNP8-41	12827742
8	aa08002874	13057016
8	AMP0070932	13352292
8	SNP8-42	13352383
8	SNP8-43	13352469
8	AMP0053929	13515424
8	AMP0052282	13515453
8	SNP8-44	13515469
8	SNP8-45	13870236
8	AMP0064479	13979688
8	aa08002979	14266643
8	AMP0065771	14523316
8	SNP8-46	14523327
8	SNP8-47	14523428
8	SNP8-48	14523462
8	SNP8-49	14523496
8	AMP0020139	14552042
8	AMP0066218	14602793
8	AMP0072007	14621273
8	AMP0084504	14638137
8	AMP0002542	14674569
8	SNP8-50	14674585
8	aa08004016	14786388
8	AMP0066998	14797823
8	SNP8-51	14797842
8	SNP8-52	14797869
8	SNP8-53	14797871
8	AMP0062915	14807003
8	SNP8-54	14819842
8	SNP8-55	14819848
8	AMP0023835	14894005
8	AMP0060361	14911753
8	SNP8-56	14911832
8	SNP8-57	14911868
8	SNP8-58	14911878
8	SNP8-59	14911898
8	AMP0050937	14935952
8	SNP8-60	14936075
8	SNP8-61	14936326
8	AMP0007309	14958698
8	AMP0058131	14960336
8	SNP8-62	14978191
8	SNP8-63	14978233
8	SNP8-64	14978327
8	SNP8-65	14978387
8	SNP8-66	14978535
8	AMP0083252	15019870
8	AMP0065578	15034601
8	AMP0020435	15040909
8	AMP0020432	15040955
8	SNP8-67	15041013
8	AMP0058053	15051681
8	AMP0012097	15075178
8	AMP0050103	15133747
8	SNP8-68	15133773
8	AMP0008379	15139222
8	AMP0020315	15139286
8	AMP0031880	15139343
8	AMP0002365	15292946
8	SNP8-69	15292971
8	SNP8-70	15293095
8	SNP8-71	15293194
8	ac08000582	15950085
8	SNP8-72	15962451
8	aa08005445	17815861
8	AMP0084311	18576454
8	AMP0084968	19144725
8	AMP0082889	19202214
8	AMP0026927	19214139
8	AMP0081352	19297508
8	SNP8-73	19297544
8	SNP8-74	19297564
8	SNP8-75	19297765
8	SNP8-76	19297777
8	AMP0017997	19391966
8	AMP0017995	19392115
8	SNP8-77	19392272
8	SNP8-78	19414196
8	SNP8-79	19586609
8	SNP8-80	19586613
8	SNP8-81	19586634
8	SNP8-82	19586644
8	SNP8-83	19586663
8	AMP0056866	19586708
8	SNP8-84	19586766
8	SNP8-85	19586767
8	AMP0036706	19964221
8	SNP8-86	19964394
8	ab08000759	20024976
8	AMP0023365	20093982
8	SNP8-87	20094248
8	AMP0006910	20094405
8	SNP8-88	20094612
8	AMP0076863	20116368
8	AMP0068929	20220554
8	SNP8-89	20220811
8	SNP8-90	20220824
8	AMP0031990	20221886
8	SNP8-91	20222063
8	SNP8-92	20222064
8	AMP0054104	20261927
8	AMP0060681	20446522
8	SNP8-93	20449260
8	ac08000862	20572325
8	aa08006250	21733028
8	ac08000892	22147261
8	SNP8-94	23785549
8	ab08000934	24839818
8	AMP0006346	25430967
8	SNP8-95	25431028
8	AMP0065050	26363114
8	AMP0045767	26652086
8	SNP8-96	26652399
8	AMP0070869	26818707
8	AMP0038984	27033381
8	AMP0032761	27033400
8	SNP8-97	27033551
8	aa08006353	27221650
8	AMP0041393	27470830
8	SNP8-98	27470882
8	AMP0018379	27974416
8	AMP0000851	27991472
8	AMP0030532	28027606
8	AMP0007260	28030626
8	AMP0084726	28043469
8	SNP8-99	28043471
8	AMP0005850	28049704
8	SNP8-100	28049985
8	SNP8-101	28049991
8	SNP8-102	28422236
8	AMP0020143	28431076
9	aa09000002	1742371
9	aa09000004	2180040
9	AMP0085429	2266399
9	AMP0081948	6521143
9	aa09000027	7397241
9	aa09000030	8073443
9	aa09000038	9071039
9	AMP0010500	10508600
9	AMP0018066	10526186
9	AMP0081793	10540627
9	AMP0000235	10585616
9	AMP0050361	10635811
9	AMP0083367	10667075
9	AMP0047045	10720069
9	AMP0034152	10723908
9	AMP0064302	10733215
9	AMP0000495	10733820
9	AMP0073688	10736565
9	AMP0006350	10737938
9	AMP0009832	10899549
9	SNP9-2	10899580
9	SNP9-3	10899648
9	AMP0027385	10901083
9	SNP9-4	10901181
9	AMP0044676	11036030
9	SNP9-5	11036105
9	SNP9-6	11085285
9	AMP0077177	11519535
9	AMP0060708	11519908
9	SNP9-7	11519949
9	AMP0058299	11546593
9	AMP0090840	11613518
9	ab09000817	11753935
9	ab09000841	12209219
9	AMP0011385	13024358
9	AMP0001546	13029507
9	ac09000278	16115195
9	SNP9-9	16249608
9	ab09001084	18095906
9	ab09001088	18450455
9	AMP0088874	18669821
9	AMP0049805	20158451
9	SNP9-10	20158615
9	ab09001133	20890011
9	aa09000103	21629154
9	aa09000133	21953459
9	aa09000165	22403093
9	AMP0024657	22542369
9	AMP0014365	22801058
9	SNP9-12	22984323
10	SNP10-1	25892
10	SNP10-2	86625
10	AMP0058110	1150625
10	SNP10-3	1637004
10	AMP0025916	2137560
10	SNP10-4	2137628
10	AMP0041813	2497460
10	AMP0041816	2497511
10	SNP10-5	2497526
10	AMP0052557	2734133
10	aa10000871	2809175
10	AMP0067106	2861297
10	SNP10-7	2861518
10	SNP10-8	2861526
10	SNP10-9	2861555
10	AMP0026524	4191719
10	AMP0053896	4652323
10	SNP10-10	4652348
10	SNP10-12	5532902
10	SNP10-13	5741349
10	AMP0022581	5979282
10	AMP0023862	5999325
10	aa10001353	6801371
10	SNP10-15	7237220
10	aa10001369	7401438
10	aa10001384	7789664
10	AMP0027571	8175269
10	AMP0076065	8189841
10	AMP0076066	8189916
10	AMP0039943	8189985
10	AMP0074390	8193803
10	AMP0034680	8198229
10	AMP0033524	8206104
10	AMP0006171	8330254
10	AMP0046239	8333972
10	AMP0083328	8334454
10	SNP10-16	8334568
10	AMP0046275	8439044
10	SNP10-17	8439284
10	aa10001422	8655343
10	aa10001433	8996861
10	aa10001449	9388361
10	AMP0068486	9420189
10	SNP10-19	9420262
10	AMP0016960	9725916
10	SNP10-20	9725923
10	AMP0008125	9934744
10	AMP0005370	9934767
10	SNP10-21	9934800
10	AMP0030681	10087851
10	SNP10-22	10088055
10	AMP0057324	10203401
10	aa10001539	10261234
10	SNP10-23	10310759
10	AMP0044733	10318414
10	SNP10-24	10318439
10	SNP10-25	10318760
10	SNP10-26	10318803
10	AMP0079690	10343145
10	SNP10-27	10343476
10	SNP10-28	10343549
10	SNP10-29	10343595
10	AMP0081255	10357169
10	SNP10-30	10357310
10	SNP10-31	10357353
10	AMP0070875	10405741
10	SNP10-32	10405743
10	SNP10-33	10405793
10	AMP0046471	10498395
10	SNP10-34	10498407
10	SNP10-35	10498419
10	AMP0077919	10509876
10	SNP10-36	10541371
10	AMP0005225	10566648
10	SNP10-37	10566786
10	SNP10-38	10602874
10	AMP0009159	10602878
10	SNP10-39	10602885
10	AMP0046094	10614417
10	AMP0059315	11749213
10	AMP0041138	11847790
10	SNP10-41	11847828
10	AMP0063859	11852730
10	AMP0001828	11857548
10	aa10002652	11968116
10	AMP0004597	11984514
10	SNP10-42	11984546
10	SNP10-43	12226509
10	SNP10-44	12268052
10	AMP0047221	12293629
10	SNP10-45	12293712
10	SNP10-46	12416601
10	aa10002752	12448717
10	ac10000368	13055567
10	SNP10-47	13650559
10	ac10000399	15128495
10	ac10000429	18552755
10	ac10000437	18904853
10	ac10000449	19344404
10	ac10000477	19902784
10	aa10003274	20356599
10	AMP0000871	20907624
10	AMP0061539	21158925
10	SNP10-48	21159125
10	AMP0010549	21304884
10	SNP10-49	21305013
10	AMP0031635	21367988
10	SNP10-50	21368047
10	aa10003563	21524527
10	aa10003574	21844138
10	AMP0046593	22088020
10	AMP0025489	22331605
10	SNP10-51	22331647
11	ab11000022	1553694
11	AMP0029779	1559934
11	SNP11-1	1560055
11	SNP11-2	1560103
11	SNP11-3	1560143
11	SNP11-4	1560196
11	AMP0050123	1601964
11	AMP0076872	1603404
11	aa11000077	2195556
11	AMP0045228	2400667
11	aa11000115	3282952
11	AMP0064692	3489371
11	SNP11-5	3489603
11	AMP0019153	4353949
11	SNP11-6	4353952
11	SNP11-7	4354000
11	SNP11-9	4368347
11	AMP0039889	4423289
11	AMP0062640	4467786
11	SNP11-10	4467844
11	SNP11-11	4467847
11	SNP11-12	4467883
11	SNP11-13	4467889
11	AMP0087531	4467901
11	SNP11-14	4467905
11	AMP0047702	4477017
11	AMP0053120	4495070
11	AMP0049945	4499065
11	AMP0039846	4507152
11	AMP0031036	4509381
11	AMP0080249	4555516
11	AMP0059856	4568623
11	SNP11-20	4568628
11	AMP0002930	4578719
11	SNP11-21	4578785
11	SNP11-22	4578947
11	SNP11-23	4578974
11	AMP0082453	4597319
11	SNP11-24	4662069
11	SNP11-25	4662151
11	AMP0064192	4750564
11	SNP11-28	4750638
11	SNP11-29	4990896
11	AMP0078015	5014630
11	AMP0058293	5051296
11	AMP0056103	5184475
11	AMP0033501	5221744
11	SNP11-30	5221967
11	AMP0078540	5231935
11	AMP0064743	5304171
11	AMP0035478	5315537
11	AMP0038455	5369681
11	SNP11-31	5369687
11	SNP11-32	5617561
11	AMP0077573	5643674
11	SNP11-33	5643842
11	AMP0077572	5643852
11	AMP0069390	5650880
11	SNP11-34	5650891
11	SNP11-35	5650976
11	AMP0062894	5696554
11	AMP0066549	5728205
11	aa11000329	6363189
11	AMP0057922	7449139
11	AMP0060399	7479086
11	aa11002695	7731275
11	aa11002716	8225301
11	aa11002722	9053289
11	AMP0024378	10599684
11	SNP11-37	10599704
11	SNP11-38	10600073
11	AMP0062936	10808256
11	aa11002846	11067782
11	AMP0078027	11155636
11	AMP0084322	11181419
11	AMP0034388	11427271
11	AMP0070561	11427490
11	SNP11-40	11427677
11	AMP0014537	11502277
11	SNP11-41	11502384
11	AMP0034289	11708763
11	SNP11-43	11709030
11	aa11002987	12023760
11	aa11002995	12201106
11	AMP0081163	12585443
11	SNP11-44	12585618
11	AMP0064799	12884199
11	SNP11-45	12884303
11	AMP0044640	13492758
11	SNP11-46	13492797
11	aa11003243	13928335
11	AMP0042110	14422263
11	aa11003281	14998289
11	AMP0084269	15185944
11	AMP0082950	15319290
11	AMP0037680	15507819
11	SNP11-47	15507867
11	aa11003316	15976536
11	SNP11-48	16207666
11	SNP11-49	16207728
11	aa11003403	16958635
11	AMP0090332	17408521
11	AMP0079683	17524783
11	SNP11-50	17524821
11	SNP11-51	17563445
11	AMP0041517	17701256
11	AMP0083790	17740739
11	SNP11-52	17740940
11	AMP0060443	17797144
11	AMP0060465	17805452
11	SNP11-54	17805605
11	AMP0022065	17840572
11	aa11004053	18048063
11	AMP0048488	20162939
11	aa11004155	20346745
11	AMP0015514	20358651
11	SNP11-55	20358706
11	AMP0057137	20394992
11	AMP0083926	20395073
11	AMP0046908	20461825
11	AMP0039289	20462018
11	AMP0031552	20488519
11	AMP0088106	20501790
11	aa11004494	21059521
11	aa11004506	21888015
11	aa11004535	22207750
11	AMP0063041	22970518
11	AMP0037412	22990460
11	SNP11-57	22990588
11	SNP11-58	22990589
11	AMP0026010	23109632
11	SNP11-59	23497732
11	AMP0041118	23584764
11	AMP0026914	23728271
11	SNP11-60	23728357
11	SNP11-61	23728475
11	AMP0021995	23734230
11	AMP0057972	23765729
11	AMP0058332	23886044
11	AMP0079410	24249861
11	SNP11-62	24249913
11	AMP0043047	24309339
11	SNP11-63	24309651
11	SNP11-64	24309711
11	SNP11-65	24309721
11	SNP11-66	24309770
11	AMP0090201	24387426
11	AMP0002650	24513270
11	AMP0063059	24517792
11	AMP0000782	24525899
11	AMP0074082	24544271
11	AMP0074081	24544412
11	AMP0034907	24544490
11	AMP0052322	25074253
11	SNP11-67	26104772
11	AMP0030422	26127650
11	SNP11-68	26127820
11	AMP0064873	26147466
11	AMP0052368	26184020
11	AMP0039275	26184531
11	SNP11-69	26214955
11	SNP11-70	26218945
11	AMP0056063	26242530
11	AMP0002905	26243231
11	AMP0064484	26249249
11	AMP0032219	26256632
11	aa11007953	26408954
11	SNP11-72	27691415
12	AMP0018016	1554
12	AMP0045230	840103
12	aa12000100	2838271
12	AMP0006868	2916709
12	AMP0026495	2921863
12	AMP0080601	3580192
12	SNP12-1	3580379
12	aa12000343	3885649
12	AMP0011332	4029125
12	SNP12-5	4029165
12	SNP12-6	4029194
12	SNP12-7	4029239
12	SNP12-8	4029243
12	SNP12-9	4053469
12	AMP0054440	4089993
12	AMP0037780	4133533
12	AMP0022125	4187738
12	AMP0030838	4253303
12	AMP0055601	4349221
12	SNP12-10	4399447
12	SNP12-11	4399460
12	SNP12-12	4399461
12	AMP0001501	4431187
12	AMP0076300	4462518
12	AMP0074391	4687310
12	SNP12-13	4687423
12	AMP0053539	4796651
12	AMP0001140	5367731
12	SNP12-14	5367834
12	AMP0049546	5815495
12	SNP12-15	5815548
12	SNP12-16	5815549
12	SNP12-17	5815572
12	SNP12-18	5815581
12	SNP12-19	5815696
12	AMP0024997	5826613
12	AMP0054561	5967216
12	AMP0089831	5980908
12	AMP0072013	5980944
12	AMP0059654	6001190
12	AMP0010547	6023736
12	AMP0005770	6029984
12	AMP0017975	6031096
12	AMP0007634	6091456
12	AMP0048694	6096783
12	AMP0058858	6109674
12	AMP0061533	6117479
12	AMP0084139	6117866
12	AMP0080960	6119981
12	AMP0001596	6172619
12	AMP0047060	6193664
12	SNP12-20	6244766
12	SNP12-21	6244769
12	SNP12-22	6244770
12	SNP12-23	6244792
12	SNP12-24	6244810
12	AMP0079143	6248492
12	AMP0075050	6270513
12	AMP0014660	6319998
12	AMP0001420	6335811
12	AMP0046694	6348797
12	AMP0073968	6355575
12	AMP0025227	6367570
12	AMP0007094	6376402
12	AMP0068512	6414422
12	AMP0078054	6482340
12	AMP0011973	6482774
12	AMP0064389	6500789
12	AMP0066800	6533380
12	AMP0053126	6537251
12	AMP0079146	6540014
12	SNP12-25	6540119
12	SNP12-26	6540189
12	AMP0074591	6541378
12	SNP12-27	6541381
12	AMP0056445	6562281
12	SNP12-28	6562371
12	AMP0045512	6572985
12	SNP12-29	6572989
12	SNP12-30	6573019
12	AMP0028401	6712450
12	AMP0083331	6841302
12	AMP0003462	6841945
12	SNP12-31	6894474
12	AMP0006051	6896824
12	AMP0001883	6906137
12	AMP0058210	7000348
12	AMP0045106	7002142
12	AMP0036942	7051171
12	AMP0071525	7053203
12	AMP0036862	7056167
12	AMP0010046	7096084
12	SNP12-32	7096132
12	SNP12-33	7096153
12	SNP12-34	7096159
12	SNP12-35	7096270
12	SNP12-36	7096306
12	SNP12-37	7096357
12	AMP0032783	7098778
12	AMP0033193	7301433
12	aa12004213	7987137
12	AMP0054703	8245174
12	AMP0061984	8361733
12	SNP12-38	8361835
12	aa12004255	8403429
12	aa12004348	9100911
12	aa12004405	9772678
12	AMP0050349	11031100
12	SNP12-39	11031426
12	AMP0004658	11642564
12	aa12004439	11771970
12	aa12004460	12185846
12	SNP12-40	12287303
12	ac12000357	13121701
12	AMP0008813	13940549
12	AMP0047631	13941402
12	SNP12-41	13941430
12	SNP12-42	13941453
12	AMP0074942	13946489
12	aa12004494	14328206
12	AMP0035333	14345714
12	SNP12-44	14345944
12	AMP0055457	14365193
12	SNP12-45	14365230
12	AMP0027506	14448327
12	AMP0047291	14650473
12	SNP12-46	14650833
12	AMP0088747	14812522
12	SNP12-47	14812580
12	aa12004637	16697390
12	AMP0030287	18661686
12	ab12000692	19474451
12	aa12004730	20258554
12	AMP0017604	20858078
12	AMP0048371	20858329
12	SNP12-48	20858431
12	aa12004743	21484803
12	AMP0074087	21904688
12	SNP12-49	21904802
12	aa12004757	22097355
12	aa12004766	22520720
12	SNP12-50	23371461
12	AMP0041807	23387013
12	AMP0080962	23535911
12	SNP12-51	23535946
12	SNP12-52	23536004
12	aa12005155	23660893
12	aa12005161	24239197
12	aa12005164	24387429
12	SNP12-53	24556276
12	SNP12-54	25931407
12	aa12005291	26067625
12	SNP12-55	27158942
12	aa12007098	27502348
